# Supplementary material for: Transcriptional Heterogeneity of Cardiac Remodeling Between Type 1 and Type 2 Diabetes
Source: Biomedicines. 2026 Mar 25;14(4):746. doi: 10.3390/biomedicines14040746 (PMC13114232; doi:10.3390/biomedicines14040746)
Supplement: Supplementary file 1 [file biomedicines-14-00746-s001.zip]

Archive with 1 entries (1 files):
- biomedicines-4170593-supplementary.pdf
